# Supplementary material for: Got 15? Try Faculty Development on the Fly: A Snippets Workshop for Microlearning
Source: MedEdPORTAL. 2021 Jun 14;17:11161. doi: 10.15766/mep_2374-8265.11161 (PMC8200375; doi:10.15766/mep_2374-8265.11161)
Supplement: Supplementary file 1 — Snippet Presentation.pptxSession Plan.docxParticipant Email Message.docxSnippet Template.pptxCurated Materials Learning Environment.docxSmall-Group Instructions.docxExample of Completed Snippet.pptxWorkshop Evaluation.docx [file mep_2374-8265.11161-s001.zip]

Archive with 9 entries (9 files):
- A. Snippet Presentation.pptx
- C. Participant Email Message.docx
- D. Snippet Template.pptx
- E. Curated Materials Learning Environment.docx
- F. Small-Group Instructions.docx
- G. Example of Completed Snippet.pptx
- H. Workshop Evaluation.docx
- B. Session Plan.docx
- Educational_Summary_Report_11161.pdf
